# Supplementary material for: Synthesis and Self-Assembling Properties of Carbohydrate- and Diarylethene-Based Photoswitchable Molecular Gelators
Source: Molecules. 2023 Aug 24;28(17):6228. doi: 10.3390/molecules28176228 (PMC10488493; doi:10.3390/molecules28176228)
Supplement: Supplementary file 1 [file molecules-28-06228-s001.zip]

Archive with 1 entries (1 files):
- molecules-2543999-supplementary.pdf
